# Supplementary material for: Energy and Electronic Properties of Nanostructures Based on the CL-20 Framework with the Replacement of the Carbon Atoms by Silicon and Germanium: A Density Functional Theory Study
Source: Materials (Basel). 2022 Sep 22;15(19):6577. doi: 10.3390/ma15196577 (PMC9572965; doi:10.3390/ma15196577)
Supplement: Supplementary file 1 [file materials-15-06577-s001.zip]

Archive with 1 entries (1 files):
- materials-1920249-supplementary.pdf
